# Supplementary material for: Environmental Epigenetics of Diesel Particulate Matter Toxicogenomics
Source: Int J Environ Res Public Health. 2020 Oct 10;17(20):7386. doi: 10.3390/ijerph17207386 (PMC7650680; doi:10.3390/ijerph17207386)
Supplement: Supplementary file 1 [file ijerph-17-07386-s001.zip]

Archive with 1 entries (1 files):
- ijerph-930994-supplementary.xlsx
