# Supplementary material for: Environmental Epigenetics of Diesel Particulate Matter Toxicogenomics
Source: Int J Environ Res Public Health. 2020 Oct 10;17(20):7386. doi: 10.3390/ijerph17207386 (PMC7650680; doi:10.3390/ijerph17207386)
Supplement: Supplementary file 1 [file ijerph-17-07386-s001.zip › ijerph-930994-supplementary.xlsx]

## Sheet: GeneEnhancers FDR<0.5 at 100DPM
Gene	GeneEnhancer	annotation	DPM10 logFC	DPM10 FDR	DPM20 logFC	DPM20 FDR	DPM50 logFC	DPM50 FDR	DPM100 logFC	DPM100 FDR
APC	GH05F112735	Intron (ENST00000509732.5/324, intron 1 of 3)	-1.53578	0.525573	-0.99734	0.308738	-1.86774	0.0037881	-2.94908	7.09e-08
SHANK3	GH05F112735	Promoter (<=1kb)	-0.92831	0.522219	-0.785435	0.595386	-0.864214	0.468519	-2.02469	0.000533788
IGF1	GH22F050674	Intron (ENST00000337514.10/3479, intron 2 of 3)	-0.544066	0.634117	-0.952499	0.378872	-0.873317	0.368778	-1.96767	0.000621746
IGF1	GH12F102527	Distal Intergenic	-1.27031	0.228424	-0.890254	0.411558	-0.566725	0.551744	-1.88765	0.000811639
PRKCB	GH16F023836	Promoter (<=1kb)	-0.732025	0.525573	-0.643392	0.595386	-0.959703	0.196462	-1.61931	0.000132968
GRIN2A	GH16F010181	Promoter (<=1kb)	-0.445321	0.615828	-0.619101	0.417116	-0.411044	0.551744	-1.57636	5.68e-05
UBE3A	GH15F025481	Distal Intergenic	-0.390056	0.525573	-0.300905	0.670878	-0.605211	0.193852	-1.24238	6.99e-06
GABBR2	GH09F098708	Promoter (1-2kb)	-0.504688	0.73991	-0.666544	0.340549	-0.758861	0.196462	-1.2341	0.00178621
UBE3A	GH15F025416	Intron (ENST00000554726.1/104472715, intron 5 of 5)	-0.877302	0.228424	-0.283878	0.845003	0.892487	0.846007	-1.21706	0.00102933
IGFBP3	GH07F045917	Intron (ENST00000381086.9/3486, intron 2 of 5)	-0.190472	0.927795	-0.720209	0.476709	-0.681851	0.468519	-1.21486	0.0142622
CAT	GH11F034495	Intron (ENST00000257832.6/2001, intron 2 of 6)	-0.579388	0.26452	-0.649018	0.182912	-0.830909	0.0252832	-1.21003	1.54e-05
CHRNA4	GH20F063177	Promoter (<=1kb)	-0.595316	0.590167	-0.322496	0.786436	-0.529671	0.541967	-1.19068	0.0158853
IL15	GH04F141713	5' UTR	-0.364214	0.617803	-0.458201	0.526492	-0.683383	0.196462	-1.16843	0.000371391
MBD3	GH19F002468	Distal Intergenic	-0.58106	0.502315	-0.540219	0.488856	-0.476947	0.468519	-1.15164	0.00162873
BDNF	GH11F027722	Promoter (1-2kb)	-0.605265	0.645201	-0.61232	0.672711	-0.773249	0.468519	-1.14705	0.0221896
POMC	GH02F025165	Promoter (2-3kb)	-0.598667	0.528333	-0.406092	0.692051	-0.314681	0.713308	-1.13856	0.00897826
UBE3A	GH15F025468	Distal Intergenic	-0.0778048	0.965564	-0.18466	0.819153	-0.700441	0.211544	-1.13226	0.00133228
IL2	GH04F122458	Promoter (1-2kb)	-0.611275	0.525573	-0.220118	0.819153	-0.562577	0.468519	-1.09935	0.00931488
PER1	GH17F008182	Intron (ENST00000581248.1/ENST00000581248.1, intron 2 of 2)	-0.831351	0.514726	-2.42729	0.385667	-0.711129	0.468519	-1.09249	0.0354382
LEP	GH07F128272	Distal Intergenic	-1.00107	0.462838	-0.321256	0.845003	-0.474769	0.603887	-1.07628	0.00447941
LEP	GH07F128209	Promoter (1-2kb)	0.346823	0.938473	-0.270038	0.845003	0.553327	0.822842	-1.04994	0.0469022
GJA1	GH06F121793	Distal Intergenic	-0.29658	0.754691	-0.652699	0.438375	-0.808403	0.211544	-1.00548	0.0168757
JAKMIP1	GH04F006177	Intron (ENST00000531445.3/389197, intron 1 of 33)	0.787557	0.178433	0.797071	0.0590527	0.768417	0.0610791	1.02875	0.000109645
NPAS2	GH02F100891	Intron (ENST00000335681.9/4862, intron 1 of 20)	0.517497	0.439727	0.670067	0.182912	0.831478	0.0219817	1.04693	5.56e-05
PRKCB	GH16F023850	Exon (ENST00000498058.1/5579, exon 2 of 2)	0.662933	0.0550665	0.700597	0.016458	0.732931	0.0037881	1.1382	2.62e-09
PTEN	GH10F088060	Distal Intergenic	0.400029	0.462838	0.588812	0.122728	0.464723	0.211544	1.14807	2.31e-08
PRKCB	GH16F024005	Intron (ENST00000646168.1/5579, intron 3 of 16)	0.892395	0.517347	0.795636	0.561544	1.04388	0.242536	1.20048	0.0307893
PTEN	GH10F088103	Distal Intergenic	-0.492209	0.86659	0.808325	0.672711	0.458068	0.788748	1.60688	0.0123646
PTGS2	GH01F186819	Distal Intergenic	1.40419	0.308737	0.534562	0.818553	1.30624	0.252037	1.92272	0.00150463
